# Supplementary material for: Heparin Inhibits SARS-CoV-2 Replication in Human Nasal Epithelial Cells
Source: Viruses. 2022 Nov 24;14(12):2620. doi: 10.3390/v14122620 (PMC9785945; doi:10.3390/v14122620)
Supplement: Supplementary file 1 [file viruses-14-02620-s001.zip]

Archive with 1 entries (1 files):
- viruses-2011340-supplementary.pdf
